# Supplementary material for: The epigenetic clock and physical development during childhood and adolescence: longitudinal analysis from a UK birth cohort
Source: Int J Epidemiol. 2017 Jan 15;46(2):549–58. doi: 10.1093/ije/dyw307 (PMC5722033; doi:10.1093/ije/dyw307)
Supplement: Supplementary Data [file dyw307_supp.zip]

Archive with 1 entries (1 files):
- ije-2016-04-0410-File002.csv
