# Supplementary material for: The epigenetic clock and physical development during childhood and adolescence: longitudinal analysis from a UK birth cohort
Source: Int J Epidemiol. 2017 Jan 15;46(2):549–58. doi: 10.1093/ije/dyw307 (PMC5722033; doi:10.1093/ije/dyw307)
Supplement: Supplementary Data [file dyw307_supp.zip › ije-2016-04-0410-File002.csv]

This Excel spreadsheet is a parsed version of Additional File 3 from Horvath Genome Biology 2013 (http://genomebiology.biomedcentral.com/articles/10.1186/gb-2013-14-10-r115#MOESM2)
CpGmarker	Chr	MapInfo	SourceVersion	TSS_Coordinate	Gene_Strand	Symbol	Synonym	Accession	GID	Annotation	Product	Marginal Age Relationship
cg00075967	15	72282407	36.1	72282245	-	STRA6	PP14296; FLJ12541;	NM_022369.2	GI:21314699	synonyms: PP14296; FLJ12541	stimulated by retinoic acid gene 6 homolog	positive
cg00374717	17	63814740	36.1	63815191	+	ARSG	KIAA1001;	NM_014960.2	GI:45430056	go_function: hydrolase activity; go_function: calcium ion binding; go_function: sulfuric ester hydrolase activity; go_process: metabolism	Arylsulfatase G	positive
cg00864867	12	78609399	36.1	78608921	-	PAWR	PAR4; Par-4;	NM_002583.2	GI:55769532	###############################################################################################################################################################################################################################################################	PRKC; apoptosis; WT1; regulator	positive
cg00945507	7	54795171	36.1	54794433	-	SEC61G	SSS1;	NM_014302.3	GI:60279263	###############################################################################################################################################################################################################################################################	Sec61 gamma subunit	positive
cg01027739	9	130882559	36.1	130883227	+	DOLPP1	LSFR2;	NM_020438.3	GI:48976059	###############################################################################################################################################################################################################################################################	dolichyl pyrophosphate phosphatase 1	positive
cg01353448	7	31693437	36.1	31693372	+	C7orf16	GSBS;	NM_006658.2	GI:31542288	###############################################################################################################################################################################################################################################################	G-substrate	positive
cg01584473	7	100450087	36.1	100450084	+	MUC17	MUC3;	NM_001004430.1	GI:52138722	small intestinal mucin MUC3; membrane mucin MUC17; secreted mucin MUC17; go_component: cellular component unknown; go_function: extracellular matrix constituent; lubricant activity; go_process: biological process unknown	mucin 17	positive
cg01644850	19	62885043	36.1	62885217	+	ZNF551	MGC52307;	NM_138347.2	GI:34147525	KOX 23 protein (56 AA); go_component: nucleus; go_function: DNA binding; go_function: zinc ion binding; go_function: metal ion binding; go_process: transcription; go_process: regulation of transcription; DNA-dependent	zinc finger protein 551	positive
cg01656216	10	31313716	36.1	31313361	-	ZNF438	FLJ32761; MGC126671; bA330O11.1; RP11-330O11.1;	NM_182755.1	GI:33300650	ZNF438 transcript variant 2; go_component: nucleus; go_function: zinc ion binding; go_function: metal ion binding; go_function: nucleic acid binding	ZNF438 transcript variant 3	positive
cg01873645	9	73716469	36.1	73716243	+	C9orf85	MGC61599; RP11-346E17.2;	NM_182505.3	GI:38327628	isoform a is encoded by transcript variant 1	hypothetical protein LOC138241 isoform a	positive
cg01968178	2	86418549	36.1	86418288	-	REEP1	C2orf23; FLJ13110;	NM_022912.1	GI:12597656	go_component: membrane; go_component: integral to membrane	receptor expression enhancing protein 1	positive
cg02085507	19	6690192	36.1	6690707	+	TRIP10	STP; CIP4; HSTP; STOT;	NM_004240.2	GI:42516568	thyroid receptor interacting protein 10; salt tolerator; CDC42-interacting protein 4; go_component: cytoplasm; go_function: protein binding; go_process: signal transduction; go_process: actin cytoskeleton organization and biogenesis	thyroid hormone receptor interactor 10	positive
cg02154074	2	74609742	36.1	74610040	+	HTRA2	OMI; PRSS25;	NM_013247.4	GI:73747817	###############################################################################################################################################################################################################################################################	HtrA serine peptidase 2 isoform 1 preproprotein	positive
cg02217159	6	63054656	36.1	63054091	-	KHDRBS2	SLM1; SLM-1; MGC26664; bA535F17.1;	NM_152688.1	GI:22749380	Sam68-like mammalian protein 1; go_function: protein binding; go_function: nucleic acid binding	KH domain-containing; RNA-binding; signal transduction-associated protein 2	positive
cg02331561	16	2331082	36.1	2330595	-	ABCA3	ABC3; ABC-C; LBM180; MGC72201; EST111653;	NM_001089.1	GI:4501848	###############################################################################################################################################################################################################################################################	ATP-binding cassette; sub-family A member 3	positive
cg02332492	9	138960499	36.1	138959534	+	C8G	C8C;	NM_000606.1	GI:4557392	###############################################################################################################################################################################################################################################################	complement component 8; gamma polypeptide	positive
cg02364642	12	56292025	36.1	56291485	+	GEFT	p63RhoGEF;	NM_133483.1	GI:19311007	isoform 2 is encoded by transcript variant 2; go_function: guanyl-nucleotide exchange factor activity	RAC/CDC42 exchange factor isoform 2	positive
cg02388150	8	41284856	36.1	NA	-	SFRP1	FRP; FRP1; FrzA; FRP-1; SARP2;	NT_007995.14		secreted apoptosis-related protein 2; go_process: cell differentiation; go_process: Wnt receptor signaling pathway	secreted frizzled-related protein 1	positive
cg02479575	19	4720653	36.1	4720152	+	C19orf30	PGSF1; PGSF1a; PGSF1b;	NM_174947.2	GI:29126235	pituitary gland specific factor 1a	hypothetical protein LOC284424	positive
cg02489552	19	14982531	36.1	14982556	+	FLJ40365		NM_173482.1	GI:27735062		hypothetical protein LOC126402	positive
cg02580606	17	36780252	36.1	36779573	-	KRTHA3B	HA3II; Ha-3II; KRTHA3A; hHa3-II;	NM_002279.3	GI:15022816	keratin; hair; acidic;3B; hard keratin; type I; 3II; go_component: intermediate filament; go_function: structural molecule activity	type I hair keratin 3B	positive
cg02654291	9	85761834	36.1	85761721	-	C9orf64	MGC10999; RP11-575L7.5;	NM_032307.2	GI:31543143	synonyms: MGC10999; RP11-575L7.5	hypothetical protein LOC84267	positive
cg02827112	4	95348426	36.1	95348217	+	SMARCAD1	ETL1; KIAA1122; DKFZp762K2015;	NM_020159.1	GI:14149729	###############################################################################################################################################################################################################################################################	SWI/SNF-related; matrix-associated actin-dependent regulator of chromatin; subfamily a; containing DEAD/H box 1	positive
cg02972551	2	86521579	36.1	86521954	+	JMJD1A	TSGA; JMJD1; KIAA0742; DKFZp686A24246; DKFZp686P07111;	NM_018433.3	GI:46358420	testis-specific protein A; zinc finger protein	jumonji domain containing 1A	positive
cg03103192	4	52612028	36.1	52612350	+	SPATA18	FLJ32906;	NM_145263.1	GI:21687118	synonym: FLJ32906	spermatogenesis associated 18 homolog	positive
cg03167275	21	17807964	36.1	17807201	+	CXADR	CAR; HCAR;	NM_001338.3	GI:45827793	###############################################################################################################################################################################################################################################################	coxsackie virus and adenovirus receptor precursor	positive
cg03270204	6	30959617	36.1	30959840	+	DDR1	CAK; DDR; NEP; PTK3; RTK6; TRKE; CD167; EDDR1; MCK10; NTRK4; PTK3A;	NM_001954.3	GI:38327631	###############################################################################################################################################################################################################################################################	discoidin domain receptor family; member 1 isoform b	positive
cg03565323	17	16413591	36.1	16413189	-	ZNF287		NM_020653.1	GI:10190687	go_component: nucleus; go_function: zinc ion binding; go_function: metal ion binding; go_function: transcription factor activity; go_process: transcription; go_process: regulation of transcription; DNA-dependent	zinc finger protein 287	positive
cg03588357	14	90789926	36.1	90789977	-	GPR68	OGR1; MGC111379;	NM_003485.3	GI:74316010	###############################################################################################################################################################################################################################################################	G protein-coupled receptor 68	positive
cg03760483	17	6840021	36.1	6840128	+	ALOX12	LOG12;	NM_000697.1	GI:4502050	12(S)-lipoxygenase; platelet-type 12-lipoxygenase/arachidonate 12-lipoxygenase; go_component: cytosol; go_component: sarcolemma; go_function: iron ion binding; go_function: metal ion binding; go_function: lipoxygenase activity; go_function: oxidoreductase activity; go_function: hepoxilin-epoxide hydrolase activity; go_function: potassium channel inhibitor activity; go_function: arachidonate 12-li…	arachidonate 12-lipoxygenase	positive
cg04084157	7	100595769	36.1	100595572	-	VGF		NM_003378.2	GI:17136077	neuro-endocrine specific protein VGF; go_component: cellular component unknown; go_function: growth factor activity; go_process: biological process unknown	VGF nerve growth factor inducible precursor	positive
cg04126866	10	85922743	36.1	85923547	+	C10orf99	UNQ1833; FLJ21763;	NM_207373.1	GI:46409375	RLLV1833; Em:AC022389.2	hypothetical protein LOC387695	positive
cg04528819	7	130068855	36.1	130069400	-	KLF14	BTEB5;	NM_138693.1	GI:20162553	BTE-binding protein 5; go_component: nucleus; go_function: DNA binding; go_function: zinc ion binding; go_function: metal ion binding; go_process: transcription; go_process: regulation of transcription; DNA-dependent	Kruppel-like factor 14	positive
cg04836038	13	98537383	36.1	98536661	-	DOCK9	ZIZ1; KIAA1058; KIAA1085; zizimin1; RP11-155N3.2; DKFZp686N04132;	NM_015296.1	GI:24308028	go_component: cellular component unknown; go_function: GTP binding; go_function: GTPase binding; go_function: guanyl-nucleotide exchange factor activity; go_process: biological process unknown	dedicator of cytokinesis 9	positive
cg05250458	19	9334565	36.1	9334696	+	ZNF177		NM_003451.1	GI:4508008	###############################################################################################################################################################################################################################################################	zinc finger protein 177	positive
cg05294243	19	56260918	36.1	56260179	-	KLK13	KLKL4; KLK-L4; DKFZP586J1923;	NM_015596.1	GI:11496280	###############################################################################################################################################################################################################################################################	kallikrein 13 precursor	positive
cg05365729	8	23318018	36.1	23317667	-	LOXL2	LOR2; WS9-14;	NM_002318.2	GI:67782347	###############################################################################################################################################################################################################################################################	lysyl oxidase-like 2 precursor	positive
cg05675373	1	110555780	36.1	110555500	+	KCNC4	KV3.4; KSHIIIC; HKSHIIIC; MGC126818;	NM_004978.2	GI:24497461	###############################################################################################################################################################################################################################################################	Shaw-related voltage-gated potassium channel protein 4 isoform a	positive
cg05755779	8	120148806	36.1	120148627	+	COLEC10	CLL1; MGC118794; MGC118795;	NM_006438.2	GI:18105033	###############################################################################################################################################################################################################################################################	collectin sub-family member 10	positive
cg05921699	19	47072565	36.1	47073042	+	CD79A	IGA; MB-1;	NM_001783.2	GI:68348717	###############################################################################################################################################################################################################################################################	CD79A antigen isoform 1 precursor	positive
cg05960024	4	56070777	36.1	56070989	-	CLOCK	KIAA0334;	NM_004898.2	GI:25777594	###############################################################################################################################################################################################################################################################	clock	positive
cg06121469	15	42743390	36.1	42743138	-	KIAA1840	FLJ21439; DKFZp762B1512;	NM_025137.2	GI:33636747	go_function: catalytic activity; go_function: ferric iron binding; go_process: aromatic compound metabolism	hypothetical protein LOC80208	positive
cg06144905	17	24393906	36.1	24394044	+	PIPOX	LPIPOX;	NM_016518.2	GI:60499000	go_component: peroxisome; go_function: oxidoreductase activity; go_function: sarcosine oxidase activity; go_function: L-pipecolate oxidase activity; go_process: electron transport; go_process: tetrahydrofolate metabolism	L-pipecolic acid oxidase	positive
cg06361108	16	2418782	36.1	2419441	+	CCNF	FBX1; FBXO1;	NM_001761.1	GI:4502620	F-box only protein 1; go_component: nucleus; go_process: mitosis; go_process: cell division; go_process: regulation of progression through cell cycle	cyclin F	positive
cg06462291	12	102759609	36.1	102759105	-	NT5DC3	FLJ11266; TU12B1-TY;	NM_001031701.1	GI:72534691	isoform 1 is encoded by transcript variant 1; TU12B1-TY protein	hypothetical protein LOC51559 isoform 1	positive
cg06493994	6	25760581	36.1	25760408	+	SCGN	SEGN; SECRET; setagin; DJ501N12.8;	NM_006998.3	GI:59814903	go_component: cytoplasm; go_function: calcium ion binding; go_process: biological process unknown	secretagogin precursor	positive
cg06557358	17	29931115	36.1	29931881	+	LOC124842		NM_207313.1	GI:46560554		hypothetical protein LOC124842	positive
cg06738602	14	51850384	36.1	51850863	+	PTGER2	EP2;	NM_000956.2	GI:31881629	###############################################################################################################################################################################################################################################################	prostaglandin E receptor 2 (subtype EP2); 53kDa	positive
cg06810647	16	1605095	36.1	1604902	+	CRAMP1L	TCE4;	NM_020825.2	GI:62079294	Crm (Cramped Drosophila)-like; T-complex expressed gene 4	Crm; cramped-like	positive
cg06952310	19	19188990	36.1	19188762	+	CSPG3	NCAN;	NM_004386.1	GI:4758083	go_function: sugar binding; go_function: calcium ion binding; go_function: hyaluronic acid binding; go_process: cell motility; go_process: cell adhesion	chondroitin sulfate proteoglycan 3 (neurocan)	positive
cg06993413	15	63597257	36.1	63597095	-	DPP8	MSTP141; FLJ14920; FLJ20283; MGC26191;	NM_197960.1	GI:37577088	isoform 3 is encoded by transcript variant 3; dipeptidyl peptidase VIII; go_component: membrane; go_function: aminopeptidase activity; go_function: dipeptidyl-peptidase IV activity; go_function: serine-type endopeptidase activity; go_process: proteolysis	dipeptidyl peptidase 8 isoform 3	positive
cg07285276	9	133602836	36.1	133602746	-	RAPGEF1	C3G; GRF2; DKFZp781P1719;	NM_005312.2	GI:38373674	###############################################################################################################################################################################################################################################################	guanine nucleotide-releasing factor 2 isoform a	positive
cg07291563	19	53641253	36.1	53640874	+	GRWD1	GRWD; WDR28;	NM_031485.2	GI:31542861	glutamate rich WD repeat protein GRWD; WD repeat domain 28; go_component: nucleus	glutamate-rich WD repeat containing 1	positive
cg07337598	1	149220567	36.1	149221178	+	ANXA9	ANX31;	NM_003568.1	GI:4502102	###############################################################################################################################################################################################################################################################	annexin A9	positive
cg07455279	19	59297515	36.1	59297972	+	NDUFA3	B9;	NM_004542.1	GI:4758771	###############################################################################################################################################################################################################################################################	NADH dehydrogenase (ubiquinone) 1 alpha subcomplex; 3; 9kDa	positive
cg07595943	16	82782402	36.1	82782245	+	LOC161931		NM_139174.2	GI:31543071	go_component: intracellular; go_function: hydrolase activity; go_function: double-stranded RNA binding; go_function: adenosine deaminase activity; go_process: mRNA processing	hypothetical protein LOC161931	positive
cg08030082	2	25245343	36.1	25244956	-	POMC	MSH; POC; ACTH; CLIP;	NM_000939.1	GI:4505948	###############################################################################################################################################################################################################################################################	proopiomelanocortin	positive
cg08090772	8	67507194	36.1	67507288	+	ADHFE1	ADH8; FLJ32430; HMFT2263; MGC48605;	NM_144650.1	GI:21389518	alcohol dehydrogenase 8; Fe-containing alcohol dehydrogenase 1	alcohol dehydrogenase; iron containing; 1	positive
cg08124722	17	29621827	36.1	29621353	+	CCL7	FIC; MARC; MCP3; NC28; MCP-3; SCYA6; SCYA7;	NM_006273.2	GI:13435401	###############################################################################################################################################################################################################################################################	chemokine (C-C motif) ligand 7 precursor	positive
cg08251036	2	134725393	36.1	134725638	+	MGAT5	GNT-V;	NM_002410.2	GI:6031185	###############################################################################################################################################################################################################################################################	alpha-1;3(6)-mannosylglycoprotein beta-1;6-N-acetyl-glucosaminyltransferase	positive
cg08370996	15	94675035	36.1	94674950	+	NR2F2	ARP1; SVP40; COUPTFB; TFCOUP2; COUP-TFII;	NM_021005.2	GI:31377723	###############################################################################################################################################################################################################################################################	nuclear receptor subfamily 2; group F; member 2	positive
cg08413469	1	68735528	36.1	68735295	-	DEPDC1	DEP.8; SDP35; FLJ20354;	NM_017779.3	GI:41282232	cell cycle control protein SDP35; 5830484J08Rik; go_process: intracellular signaling cascade	DEP domain containing 1	positive
cg08434234	7	137181713	36.1	137182149	-	DGKI	DGK-IOTA;	NM_004717.2	GI:32483395	go_component: nucleus; go_component: cytoplasm; go_function: metal ion binding; go_function: transferase activity; go_function: diacylglycerol kinase activity; go_process: protein kinase C activation; go_process: intracellular signaling cascade	diacylglycerol kinase; iota	positive
cg08771731	5	17269434	36.1	17270750	+	BASP1	CAP23; NAP22; CAP-23; NAP-22; MGC8555;	NM_006317.3	GI:30795230	brain acid-soluble protein 1; neuronal tissue-enriched acidic protein; neuronal axonal membrane protein NAP-22; go_component: cytoskeleton; go_component: plasma membrane	brain abundant; membrane attached signal protein 1	positive
cg08965235	11	65081734	36.1	65082006	-	LTBP3	LTBP2; LTBP-3; pp6425; DKFZP586M2123;	NM_021070.2	GI:18497287	latent TGF beta binding protein 3; go_function: calcium ion binding; go_function: growth factor binding	latent transforming growth factor beta binding protein 3	positive
cg09019938	10	52504504	36.1	52504299	+	PRKG1	PGK; CGKI; PRKG1B; PRKGR1B; MGC71944; cGKI-BETA; cGKI-alpha;	NM_006258.1	GI:10835241	###############################################################################################################################################################################################################################################################	protein kinase; cGMP-dependent; type I	positive
cg09118625	1	68285559	36.1	NA	-	DIRAS3	ARHI; NOEY2;	NT_032977.8		###############################################################################################################################################################################################################################################################	DIRAS family; GTP-binding RAS-like 3	positive
cg09191327	9	132529929	36.1	132529802	+	PRDM12	PFM9;	NM_021619.2	GI:15042948	###############################################################################################################################################################################################################################################################	PR domain containing 12	positive
cg09418283	12	78608849	36.1	78608921	-	PAWR	PAR4; Par-4;	NM_002583.2	GI:55769532	###############################################################################################################################################################################################################################################################	PRKC; apoptosis; WT1; regulator	positive
cg09509673	17	38087223	36.1	38087371	-	CCR10	GPR2;	NM_016602.1	GI:7705315	###############################################################################################################################################################################################################################################################	CC chemokine receptor 10	positive
cg09785172	4	6322559	36.1	6322478	+	WFS1	WFS; WFRS; DFNA6; DFNA14; DFNA38; DIDMOAD; WOLFRAMIN;	NM_006005.2	GI:13376995	###############################################################################################################################################################################################################################################################	wolframin	positive
cg09869858	12	46406683	36.1	46405617	-	P11	PP11; MGC133268; PRSS26-PENDING;	NM_006025.2	GI:22209002	###############################################################################################################################################################################################################################################################	placental protein 11 precursor	positive
cg09885951	1	212843092	36.1	212843155	+	CENPF	CENF; PRO1779;	NM_016343.3	GI:55770833	centromere protein F (400kD); centromere protein F (350/400kD; mitosin); CENP-F kinetochore protein; AH antigen; cell-cycle-dependent 350K nuclear protein; go_component: chromatin; go_component: cytoplasm; go_component: kinetochore; go_component: spindle pole; go_component: nuclear matrix; go_component: nuclear envelope; go_component: outer kinetochore of condensed chromosome; go_component: outer…	centromere protein F (350/400kD)	positive
cg10281002	12	113330782	36.1	113330630	-	TBX5	HOS;	NM_080718.1	GI:18201895	###############################################################################################################################################################################################################################################################	T-box 5 isoform 2	positive
cg10376763	2	217432608	36.1	217433027	-	TNP1	TP1;	NM_003284.2	GI:34850064	###############################################################################################################################################################################################################################################################	transition protein 1 (during histone to protamine replacement)	positive
cg10377274	11	125122098	36.1	125121398	+	PATE		NM_138294.2	GI:56676310	go_function: hydrolase activity; go_function: calcium ion binding; go_function: phospholipase A2 activity; go_process: lipid catabolism	expressed in prostate and testis	positive
cg10486998	18	73090775	36.1	73090721	+	GALR1	GALNR; GALNR1;	NM_001480.2	GI:6031165	###############################################################################################################################################################################################################################################################	galanin receptor 1	positive
cg10523019	2	227408702	36.1	227409017	+	RHBDD1	MGC117258; DKFZp547E052;	NM_032276.2	GI:33300638	synonyms: MGC117258; DKFZp547E052	hypothetical protein LOC84236	positive
cg10920957	16	86192974	36.1	86194000	+	JPH3	JP3; HDL2; JP-3; TNRC22; CAGL237;	NM_020655.2	GI:21704282	junctophilin type 3; trinucleotide repeat containing 22; go_component: endoplasmic reticulum; go_component: integral to membrane; go_function: molecular function unknown; go_process: biological process unknown	junctophilin 3	positive
cg11932564	22	40652092	36.1	40652728	-	TNFRSF13C	BAFFR; CD268; BAFF-R; MGC138235;	NM_052945.2	GI:17978517	B cell-activating factor receptor; go_component: membrane; go_component: integral to membrane; go_function: receptor activity; go_process: immune response	BAFF receptor	positive
cg12351433	2	48836461	36.1	48836321	-	LHCGR	LHR; LCGR; LGR2; hLHR;	NM_000233.1	GI:4557716	###############################################################################################################################################################################################################################################################	luteinizing hormone/choriogonadotropin receptor precursor	positive
cg12373771	22	15981381	36.1	15982143	-	CECR6		NM_031890.2	GI:54607075		cat eye syndrome chromosome region; candidate 6	positive
cg12768605	19	49016791	36.1	49016626	-	LYPD5	PRO4356; FLJ30469;	NM_182573.1	GI:32698975	metastasis-associated protein; go_function: kinase activity; go_function: receptor activity	LY6/PLAUR domain containing 5	positive
cg12830694	19	43439636	36.1	43439012	-	PPP1R14A	CPI-17; PPP1INL;	NM_033256.1	GI:15147249	17-kDa PKC-potentiated inhibitory protein of PP1; 17-KDa protein; go_function: protein phosphatase inhibitor activity	protein phosphatase 1; regulatory (inhibitor) subunit 14A	positive
cg12946225	19	3524751	36.1	3525522	+	HMG20B	SOXL; HMGX2; BRAF25; BRAF35; PP7706; pp8857; FLJ26127; SMARCE1r;	NM_006339.1	GI:5454079	###############################################################################################################################################################################################################################################################	high-mobility group 20B	positive
cg13038560	2	200527358	36.1	200528285	+	FLJ22555	DKFZp666A212;	NM_024520.1	GI:13375659	synonym: DKFZp666A212	hypothetical protein LOC79568	positive
cg13216057	11	11987219	36.1	11987493	-	DKK3	REIC;	NM_015881.5	GI:66346686	###############################################################################################################################################################################################################################################################	dickkopf homolog 3 precursor	positive
cg13319175	1	19619151	36.1	19618832	-	CAPZB	CAPB; CAPZ; CAPPB; MGC104401; MGC129749; MGC129750;	NM_004930.1	GI:4826658	###############################################################################################################################################################################################################################################################	F-actin capping protein beta subunit	positive
cg13460409	21	37301440	36.1	37300733	+	DSCR6	RIPPLY3;	NM_018962.1	GI:9506556	go_component: cellular component unknown; go_function: molecular function unknown; go_process: biological process unknown	Down syndrome critical region protein 6	positive
cg13682722	14	89868321	36.1	89868032	-	C14orf102	FLJ10008; FLJ14051;	NM_199043.1	GI:39932580	isoform 2 is encoded by transcript variant 2; go_function: binding	hypothetical protein LOC55051 isoform 2	positive
cg13836627	15	27901015	36.1	27901998	-	TJP1	ZO-1; DKFZp686M05161;	NM_003257.2	GI:28416399	###############################################################################################################################################################################################################################################################	tight junction protein 1 isoform a	positive
cg13854874	21	36679395	36.1	36679559	+	CHAF1B	CAF1; MPP7; CAF-1; CAF1A; CAF1P60; CAF-IP60; MPHOSPH7;	NM_005441.2	GI:45827788	###############################################################################################################################################################################################################################################################	chromatin assembly factor 1 subunit B	positive
cg13899108	19	18205322	36.1	18205016	-	PDE4C	DPDE1; MGC126222; PDE4C-791;	NM_000923.1	GI:4505664	###############################################################################################################################################################################################################################################################	phosphodiesterase 4C; cAMP-specific (phosphodiesterase E1 dunce homolog; Drosophila)	positive
cg13975369	7	129867789	36.1	129868090	-	TSGA14	Cep41; DKFZp762H1311;	NM_018718.1	GI:16306478	centrosomal protein 41 kDa; testis specific protein A14; go_component: centrosome	testis specific; 14	positive
cg14258236	6	29431309	36.1	29432033	-	OR5V1	6M1-21; hs6M1-21;	NM_030876.4	GI:45594309	###############################################################################################################################################################################################################################################################	olfactory receptor; family 5; subfamily V; member 1	positive
cg14308452	19	5735184	36.1	5735610	-	MGC24975		NM_153359.1	GI:23503298		hypothetical protein LOC163154	positive
cg14329157	2	228444379	36.1	228444571	+	WDR69	FLJ25955;	NM_178821.1	GI:32189424	synonym: FLJ25955	hypothetical protein LOC164781	positive
cg14424579	2	27127813	36.1	27128053	+	FLJ21839		NM_021831.3	GI:34147509	go_function: carboxypeptidase A activity; go_process: proteolysis and peptidolysis	hypothetical protein LOC60509	positive
cg14501253	8	12853385	36.1	12853236	+	FLJ36980		NM_182598.1	GI:32699012		hypothetical protein LOC286032	positive
cg14658362	8	30361203	36.1	30361486	+	RBPMS	HERMES;	NM_006867.2	GI:57164967	isoform A is encoded by transcript variant 4; go_function: RNA binding; go_function: nucleotide binding; go_function: protein binding; go_process: RNA processing	RNA-binding protein with multiple splicing isoform A	positive
cg14723032	17	6401296	36.1	6400601	-	PITPNM3	NIR1; RDGBA3;	NM_031220.1	GI:13654295	###############################################################################################################################################################################################################################################################	PITPNM family member 3	positive
cg14894144	18	19524552	36.1	19523560	+	LAMA3	E170; LOCS; LAMNA; lama3a;	NM_000227.2	GI:38045907	###############################################################################################################################################################################################################################################################	laminin alpha 3 subunit isoform 2	positive
cg14992253	1	32460154	36.1	32460535	-	C1orf91	AASL548; PRO1105; FLJ90779; RP4-622L5; dJ622L5.7; RP4-622L5.3;	NM_019118.2	GI:21361813	synonyms: AASL548; PRO1105; FLJ90779; RP4-622L5; dJ622L5.7; RP4-622L5.3	hypothetical protein LOC56063	positive
cg15341340	19	12853237	36.1	12853335	-	DNASE2	DNL; DNL2; DNASE2A;	NM_001375.2	GI:58331228	###############################################################################################################################################################################################################################################################	deoxyribonuclease II; lysosomal precursor	positive
cg15381769	6	128883665	36.1	128883416	-	PTPRK	R-PTP-kappa; DKFZp686C2268;	NM_002844.2	GI:18860901	###############################################################################################################################################################################################################################################################	protein tyrosine phosphatase; receptor type; K precursor	positive
cg15547534	7	99872346	36.1	99872030	-	MGC22793		NM_145030.1	GI:21450760		hypothetical protein LOC221908	positive
cg15661409	14	57030729	36.1	57030323	-	C14orf105	FLJ10650;	NM_018168.1	GI:8922570	synonym: FLJ10650	hypothetical protein LOC55195	positive
cg15974053	19	54031601	36.1	54031746	-	DHRS10	retSDR3;	NM_016246.2	GI:59889577	retinal short-chain dehydrogenase/reductase 3; go_function: oxidoreductase activity; go_process: metabolism	dehydrogenase/reductase (SDR family) member 10	positive
cg15988232	3	47596131	36.1	47595193	-	CSPG5	NGC; MGC44034;	NM_006574.2	GI:39753966	###############################################################################################################################################################################################################################################################	chondroitin sulfate proteoglycan 5 (neuroglycan C)	positive
cg16150435	6	31188508	36.1	31188311	-	C6orf15	STG;	NM_014070.1	GI:7662666	taste bud-specific protein precursor	STG protein	positive
cg16241714	8	48813064	36.1	48813323	-	CEBPD	CELF; CRP3; C/EBP-delta; NF-IL6-beta;	NM_005195.2	GI:28872797	go_component: nucleus; go_function: DNA binding; go_process: transcription; go_process: regulation of transcription; DNA-dependent; go_process: transcription from RNA polymerase II promoter	CCAAT/enhancer binding protein delta	positive
cg16494477	5	170779856	36.1	170779272	+	FGF18	ZFGF5; FGF-18;	NM_033649.1	GI:16306545	go_component: extracellular space; go_function: growth factor activity; go_process: morphogenesis; go_process: cell-cell signaling; go_process: signal transduction; go_process: positive regulation of cell proliferation	fibroblast growth factor 18 precursor	positive
cg16547529	11	74818329	36.1	74818755	-	FLJ33790		NM_173583.1	GI:27734800		hypothetical protein LOC283212	positive
cg16579101	12	6547419	36.1	6547741	-	NOL1	p120; NSUN1; NOP120;	NM_006170.2	GI:76150622	###############################################################################################################################################################################################################################################################	nucleolar protein 1; 120kDa	positive
cg17063929	11	88864447	36.1	88864301	-	NOX4	KOX; KOX-1; RENOX;	NM_016931.2	GI:20149638	go_component: membrane; go_function: nucleotide binding; go_function: oxidoreductase activity; go_function: electron transporter activity; go_process: electron transport	NADPH oxidase 4	positive
cg17099569	2	121266336	36.1	121266329	+	GLI2	THP2;	NM_005270.2	GI:13518226	###############################################################################################################################################################################################################################################################	GLI-Kruppel family member GLI2 isoform delta	positive
cg17285325	22	49315209	36.1	49315321	-	ECGF1	TP; MNGIE; PDECGF; hPD-ECGF;	NM_001953.2	GI:7669488	###############################################################################################################################################################################################################################################################	endothelial cell growth factor 1 (platelet-derived)	positive
cg17408647	7	43735574	36.1	43735634	-	FLJ10803		NM_018224.1	GI:8922676		hypothetical protein LOC55744	positive
cg17655614	16	67328445	36.1	67328696	+	CDH1	UVO; CDHE; ECAD; LCAM; Arc-1; CD324;	NM_004360.2	GI:14589887	###############################################################################################################################################################################################################################################################	cadherin 1; type 1 preproprotein	positive
cg17729667	20	25514382	36.1	25514153	-	KIAA0980	NLP; FLJ11792; dJ691N24.1;	NM_025176.4	GI:55749677	go_function: calcium ion binding	hypothetical protein LOC22981	positive
cg17853587	4	119173834	36.1	119174948	+	NDST3		NM_004784.1	GI:4758765	go_function: transferase activity; go_function: sulfotransferase activity; go_process: protein amino acid sulfation; go_process: protein amino acid deacetylation	N-deacetylase/N-sulfotransferase (heparan glucosaminyl) 3	positive
cg17960516	4	3434802	36.1	3434836	+	FLJ33718	FLJ90556;	NM_173660.2	GI:31542769	synonym: FLJ90556	hypothetical protein LOC285489	positive
cg18055007	6	31806205	36.1	31806018	-	DDAH2	G6a; DDAH; NG30; DDAHII;	NM_013974.1	GI:7524353	###############################################################################################################################################################################################################################################################	dimethylarginine dimethylaminohydrolase 2	positive
cg18180783	10	75072326	36.1	75071521	-	MYOZ1	CS-2; FATZ; MYOZ; myozenin;	NM_021245.2	GI:21359948	calsarcin-2; go_component: nucleus; go_function: structural molecule activity	myozenin 1	positive
cg18440048	22	22423826	36.1	22423279	-	ZNF70	Cos17; MGC48959;	NM_021916.2	GI:31340618	zinc finger protein N27C7-1; go_component: nucleus; go_function: zinc ion binding; go_function: metal ion binding; go_function: transcription factor activity; go_process: transcription; go_process: regulation of transcription; DNA-dependent	zinc finger protein 70	positive
cg18573383	12	73889668	36.1	73889778	-	KCNC2	KV3.2;	NM_139137.2	GI:24497455	###############################################################################################################################################################################################################################################################	Shaw-related voltage-gated potassium channel protein 2 isoform KV3.2b	positive
cg18983672	1	47653843	36.1	47654331	+	FOXE3	ASMD; FKHL12; FREAC8;	NM_012186.1	GI:11386196	Forkhead; drosophila; homolog-like 12; forkhead (Drosophila)-like 12; go_component: nucleus; go_function: transcription factor activity; go_process: development; go_process: transcription; go_process: regulation of transcription; DNA-dependent	forkhead box E3	positive
cg18984151	3	47530480	36.1	47530188	-	TMEM103	FLJ20211;	NM_001031703.1	GI:72534695	isoform 1 is encoded by transcript variant 1	hypothetical protein LOC54859 isoform 1	positive
cg19008809	3	53055722	36.1	53055110	-	SFMBT1	RU1; SFMBT; DKFZp434L243;	NM_001005158.1	GI:53692190	Scm-related gene containing four mbt domains; Scm-related gene product containing four mbt domains; go_component: nucleus; go_process: regulation of transcription	Scm-like with four mbt domains 1	positive
cg19167673	22	37970781	36.1	37970936	-	PDGFB	SIS; SSV; PDGF2; c-sis; FLJ12858;	NM_033016.1	GI:15451785	###############################################################################################################################################################################################################################################################	platelet-derived growth factor beta isoform 2; preproprotein	positive
cg19273182	2	60836921	36.1	60836887	+	PAPOLG	FLJ11805; FLJ12972; FLJ13482; FLJ14187;	NM_022894.2	GI:16306567	###############################################################################################################################################################################################################################################################	poly(A) polymerase gamma	positive
cg19305227	15	43331627	36.1	43331726	+	SLC28A2	CNT2; HCNT2; SPNT1; HsT17153;	NM_004212.1	GI:4759131	###############################################################################################################################################################################################################################################################	solute carrier family 28 (sodium-coupled nucleoside transporter); member 2	positive
cg19346193	10	127503180	36.1	127501757	-	UROS		NM_000375.1	GI:4557872	go_function: lyase activity; go_function: uroporphyrinogen-III synthase activity; go_process: heme biosynthesis; go_process: uroporphyrinogen III biosynthesis	uroporphyrinogen III synthase	positive
cg19478743	17	4589396	36.1	4589863	-	CXCL16	SRPSOX; CXCLG16; SR-PSOX;	NM_022059.1	GI:11545764	###############################################################################################################################################################################################################################################################	chemokine (C-X-C motif) ligand 16	positive
cg19514928	1	95356224	36.1	95355572	+	TMEM56	FLJ31842; MGC102912;	NM_152487.1	GI:22749022	go_component: integral to membrane	transmembrane protein 56	positive
cg19692710	11	73339568	36.1	73339012	+	DNAJB13	TSARG5; TSARG6; FLJ46748;	NM_153614.2	GI:39204546	1700014P03Rik; go_function: unfolded protein binding; go_function: heat shock protein binding; go_process: protein folding	testis spermatogenesis apoptosis-related protein 6	positive
cg19945840	1	1157899	36.1	1157508	+	B3GALT6	beta3GalT6;	NM_080605.2	GI:37537720	###############################################################################################################################################################################################################################################################	UDP-Gal:betaGal beta 1;3-galactosyltransferase polypeptide 6	positive
cg20295671	22	20420486	36.1	20420071	-	YPEL1	FKSG3; MGC64992;	NM_013313.3	GI:40549458	DiGeorge syndrome-related protein; yippee (Drosophila) homolog-like 1; go_component: nucleus	yippee-like 1	positive
cg20305610	4	95592325	36.1	95592061	+	PDLIM5	L9; ENH; LIM;	NM_006457.2	GI:58533152	###############################################################################################################################################################################################################################################################	PDZ and LIM domain 5 isoform a	positive
cg20524216	3	47530104	36.1	47530188	-	TMEM103	FLJ20211;	NM_001031703.1	GI:72534695	isoform 1 is encoded by transcript variant 1	hypothetical protein LOC54859 isoform 1	positive
cg20692569	7	72486417	36.1	72486045	+	FZD9	FZD3;	NM_003508.2	GI:62865872	###############################################################################################################################################################################################################################################################	frizzled 9	positive
cg20761322	15	76210619	36.1	76210933	-	CIB2	KIP2;	NM_006383.2	GI:44921612	2810434I23Rik; go_function: calcium ion binding; go_function: protein binding	DNA-dependent protein kinase catalytic subunit-interacting protein 2	positive
cg20795863	2	233604363	36.1	233605626	+	NEU2	SIAL2; MGC129579;	NM_005383.1	GI:4885514	cytosolic sialidase; N-acetyl-alpha-neuraminidase 2; go_component: cytoplasm; go_function: exo-alpha-sialidase activity; go_function: hydrolase activity; acting on glycosyl bonds; go_process: carbohydrate metabolism	sialidase 2	positive
cg20828084	15	78857906	36.1	78858767	+	KIAA1199	TMEM2L; IR2155535;	NM_018689.1	GI:38638697	transmembrane protein 2-like; go_process: sensory perception of sound	KIAA1199	positive
cg20914508	3	116825023	36.1	116825142	+	GAP43	B-50; PP46;	NM_002045.2	GI:28872807	###############################################################################################################################################################################################################################################################	growth associated protein 43	positive
cg20947775	4	83939264	36.1	83938949	-	SCD5	SCD2; SCD4; ACOD4; FADS4; HSCD5; FLJ21032;	NM_024906.1	GI:13376362	###############################################################################################################################################################################################################################################################	stearoyl-CoA desaturase 4 isoform b	positive
cg20999813	16	83291515	36.1	83291085	+	USP10	UBPO; KIAA0190;	NM_005153.1	GI:24307888	go_function: ubiquitin thiolesterase activity; go_function: cysteine-type endopeptidase activity; go_process: ubiquitin cycle; go_process: ubiquitin-dependent protein catabolism	ubiquitin specific protease 10	positive
cg21096399	11	118693355	36.1	118693050	-	MCAM	CD146; MUC18;	NM_006500.2	GI:71274106	melanoma adhesion molecule; go_component: plasma membrane; go_component: integral to plasma membrane; go_function: protein binding; go_process: cell adhesion; go_process: morphogenesis	melanoma cell adhesion molecule	positive
cg21378206	2	113533514	36.1	113532686	+	IL1F5	FIL1; FIL1D; IL1L1; IL1HY1; IL1RP3; MGC29840; FIL1(DELTA);	NM_012275.2	GI:27894308	###############################################################################################################################################################################################################################################################	interleukin 1 family; member 5	positive
cg21460081	17	44011011	36.1	44010742	-	HOXB4	HOX2; HOX2F; HOX-2.6;	NM_024015.3	GI:45580720	homeobox protein Hox-B4; homeo box 2F; go_component: nucleus; go_function: transcription factor activity; go_process: development; go_process: regulation of transcription; DNA-dependent	homeo box B4	positive
cg21801378	15	70399179	36.1	70399579	-	BRUNOL6	CELF6;	NM_052840.3	GI:70780380	RNA-binding protein BRUNOL-6; CUG-BP and ETR-3 like factor 6; Bruno (Drosophila) -like 6; RNA binding protein; go_function: nucleotide binding; go_function: nucleic acid binding	bruno-like 6; RNA binding protein	positive
cg21870884	1	199109052	36.1	199108789	+	GPR25		NM_005298.2	GI:38194223	###############################################################################################################################################################################################################################################################	G protein-coupled receptor 25	positive
cg22006386	19	43519218	36.1	43518298	+	C19orf15	FLJ46353; DKFZP434A1022;	NM_021185.3	GI:40556268	go_component: integral to membrane	hypothetical protein LOC57828	positive
cg22289837	8	86537530	36.1	86537710	+	CA3	CAIII;	NM_005181.2	GI:6996001	go_component: cytoplasm; go_function: lyase activity; go_function: zinc ion binding; go_function: metal ion binding; go_function: carbonate dehydratase activity; go_process: one-carbon compound metabolism	carbonic anhydrase III	positive
cg22432269	15	20444138	36.1	20444125	+	CYFIP1	SHYC; FLJ45151; P140SRA-1;	NM_014608.2	GI:57013277	isoform a is encoded by transcript variant 1; selective hybridizing clone (mouse); cytoplasmic FMRP interacting protein 1	cytoplasmic FMR1 interacting protein 1 isoform a	positive
cg22449114	20	538243	36.1	538910	-	TCF15	EC2; PARAXIS;	NM_004609.3	GI:48255908	###############################################################################################################################################################################################################################################################	basic helix-loop-helix transcription factor 15	positive
cg22679120	7	2319928	36.1	2320625	-	SNX8		NM_013321.1	GI:23943857	go_function: protein binding; go_function: phosphoinositide binding; go_process: protein transport; go_process: intracellular signaling cascade	sorting nexin 8	positive
cg22736354	6	18230698	36.1	18230830	-	NHLRC1	EPM2A; EPM2B; MGC119262; MGC119264; MGC119265; bA204B7.2;	NM_198586.2	GI:40255282	go_component: nucleus; go_component: endoplasmic reticulum; go_function: protein binding; go_function: zinc ion binding; go_function: metal ion binding	malin	positive
cg22809047	2	100984693	36.1	100985183	+	RPL31	MGC88191;	NM_000993.2	GI:15812219	60S ribosomal protein L31; go_component: ribosome; go_function: structural constituent of ribosome; go_process: protein biosynthesis	ribosomal protein L31	positive
cg22901840	1	68285365	36.1	NA	-	DIRAS3	ARHI; NOEY2;	NT_032977.8		###############################################################################################################################################################################################################################################################	DIRAS family; GTP-binding RAS-like 3	positive
cg22920873	7	138675693	36.1	138676615	+	HSPC268		NM_197964.1	GI:37537547		hypothetical protein LOC154791	positive
cg23517605	6	3173364	36.1	3172870	-	TUBB2B	MGC8685; bA506K6.1; DKFZp566F223; RP11-506K6.1; TUBB-PARALOG;	NM_178012.3	GI:42476191	###############################################################################################################################################################################################################################################################	tubulin; beta polypeptide paralog	positive
cg23662675	20	45419003	36.1	45418881	-	PRKCBP1	RACK7; ZMYND8; PRO2893; MGC31836;	NM_183047.1	GI:34335261	###############################################################################################################################################################################################################################################################	protein kinase C binding protein 1 isoform a	positive
cg23941599	5	114908695	36.1	114908490	-	FEM1C	FEM1A; KIAA1785; EUROIMAGE686608; EUROIMAGE783647;	NM_020177.2	GI:36030993	synonyms: FEM1A; KIAA1785; EUROIMAGE686608; EUROIMAGE783647	feminization 1 homolog a	positive
cg24116886	20	85877	36.1	86186	+	DEFB127	DEF-27; DEFB27; hBD-27; DEFB-27; C20orf73; bA530N10.2;	NM_139074.2	GI:30061486	beta defensin 27; beta-defensin 27; go_component: cellular component unknown; go_function: nucleic acid binding; go_process: innate immune response; go_process: defense response to bacteria	beta defensin 127 preproprotein	positive
cg24126851	11	6634719	36.1	6633656	-	DCHS1	FIB1; CDH25; PCDH16; FLJ11790; KIAA1773;	NM_003737.2	GI:73623031	###############################################################################################################################################################################################################################################################	dachsous 1 precursor	positive
cg24254120	13	33290869	36.1	33290234	+	RFC3	RFC38; MGC5276;	NM_002915.2	GI:31795536	###############################################################################################################################################################################################################################################################	replication factor C 3 isoform 1	positive
cg24262469	3	157874388	36.1	157875073	+	TIPARP	DDF1; PARP7; PARP-1; PARP-7; DKFZP434J214; DKFZp686N0351; DKFZp686P1838;	NM_015508.2	GI:38524593	go_component: nucleus; go_function: protein binding; go_function: nucleic acid binding; go_function: NAD+ ADP-ribosyltransferase activity; go_process: protein amino acid ADP-ribosylation	TCDD-inducible poly(ADP-ribose) polymerase	positive
cg24450312	1	204747781	36.1	NA	+	RASSF5	RAPL; Maxp1; NORE1; RASSF3; MGC10823;	NT_021877.18		###############################################################################################################################################################################################################################################################	Ras association (RalGDS/AF-6) domain family 5 isoform B	positive
cg24580001	11	63863108	36.1	63864271	+	FLJ37970	BRLZ; FLJ00354; DKFZp434G0920;	NM_032251.3	GI:40795670	brain leucine zipper protein; go_function: protein binding; go_function: transcription factor activity; go_process: regulation of transcription; DNA-dependent	hypothetical protein LOC283234	positive
cg24834740	20	36867966	36.1	36867762	+	PPP1R16B	TIMAP; ANKRD4; KIAA0823;	NM_015568.2	GI:34335276	TGF-beta-inhibited membrane-associated protein; CAAX box protein TIMAP; ankyrin repeat domain protein 4; go_component: plasma membrane; go_function: protein phosphatase binding; go_process: signal transduction	protein phosphatase 1 regulatory inhibitor subunit 16B	positive
cg25070637	8	97575044	36.1	97575058	+	SDC2	HSPG; HSPG1; SYND2;	NM_002998.3	GI:55925658	fibroglycan; heparan sulfate proteoglycan core protein; go_component: membrane; go_component: integral to membrane; go_component: integral to plasma membrane; go_function: cytoskeletal protein binding; go_process: biological process unknown	syndecan 2 precursor	positive
cg25148589	4	158361386	36.1	158361297	+	GRIA2	GLUR2; GLURB; HBGR2;	NM_000826.2	GI:74275353	###############################################################################################################################################################################################################################################################	glutamate receptor; ionotropic; AMPA 2	positive
cg25505610	11	32561760	36.1	32561967	+	hfl-B5	GA17;	NM_006360.3	GI:52851442	fetal lung protein B5	B5 receptor	positive
cg25552492	8	22069944	36.1	22070289	-	LGI3	LGIL4;	NM_139278.2	GI:45643139	synonym: LGIL4	leucine-rich repeat LGI family; member 3	positive
cg25683012	12	55316380	36.1	55316417	-	BAZ2A	TIP5; KIAA0314; DKFZp781B109;	NM_013449.2	GI:32261302	###############################################################################################################################################################################################################################################################	bromodomain adjacent to zinc finger domain; 2A	positive
cg25771195	16	56721315	36.1	56720797	-	GTL3		NM_013242.2	GI:42716281	go_process: development	transcription factor IIB	positive
cg25781123	3	9379598	36.1	9379736	+	THUMPD3	DKFZP434F091;	NM_015453.1	GI:14149689	go_function: protein binding	THUMP domain containing 3	positive
cg26003813	16	23597303	36.1	23597702	+	PLK1	PLK; STPK13;	NM_005030.3	GI:34147632	###############################################################################################################################################################################################################################################################	polo-like kinase	positive
cg26005082	19	4720660	36.1	4720152	+	C19orf30	PGSF1; PGSF1a; PGSF1b;	NM_174947.2	GI:29126235	pituitary gland specific factor 1a	hypothetical protein LOC284424	positive
cg26045434	8	22043806	36.1	22043975	-	HR	AU; ALUNC; HSA277165;	NM_005144.3	GI:62750351	isoform a is encoded by transcript variant 1; hairless (mouse) homolog; go_component: nucleus; go_function: metal ion binding; go_function: transcription factor activity; go_process: transcription; go_process: regulation of transcription; DNA-dependent	hairless protein isoform a	positive
cg26297688	12	105873223	36.1	105873835	+	C12orf23	MGC17943;	NM_152261.1	GI:22748614	synonym: MGC17943	hypothetical protein LOC90488	positive
cg26372517	1	35811746	36.1	35811558	+	TFAP2E	AP2E; MGC49007;	NM_178548.2	GI:31341730	adaptor-related protein complex 2; epsilon subunit; go_component: nucleus; go_function: transcription factor activity; go_process: regulation of transcription; DNA-dependent	transcription factor AP-2 epsilon (activating enhancer binding protein 2 epsilon)	positive
cg26453588	22	41835965	36.1	NA	+	BIK	BP4; NBK; BBC1; BIP1;	NT_011520.11		apoptosis-inducing NBK; go_component: membrane; go_component: integral to membrane; go_function: protein binding; go_function: protein binding; go_process: apoptotic program; go_process: regulation of apoptosis; go_process: induction of apoptosis	BCL2-interacting killer	positive
cg26620959	6	153000182	36.1	153000227	-	SYNE1	8B; CPG2; MYNE1; MYNE-1; SYNE-1; SYNE-1B; FLJ30878; KIAA0796; KIAA1262; KIAA1756; dJ398G3.1; dJ398G3.2; nesprin-1; RP3-398G3.1; RP11-809I23.2; DKFZp781J13156;	NM_015293.1	GI:19526752	###############################################################################################################################################################################################################################################################	nesprin 1 isoform beta	positive
cg26842024	19	16297122	36.1	16296651	+	KLF2	LKLF;	NM_016270.2	GI:49574523	###############################################################################################################################################################################################################################################################	Kruppel-like factor	positive
cg26845300	6	158163821	36.1	158164282	+	SNX9	SDP1; WISP; MST155; SH3PX1; MSTP155; SH3PXD3A;	NM_016224.3	GI:23111056	###############################################################################################################################################################################################################################################################	sorting nexin 9	positive
cg27092035	5	175725486	36.1	175725111	+	ARL10	ARL10A; FLJ39249;	NM_173664.3	GI:46195790	ADP-ribosylation factor-like membrane-associated protein; ADP-ribosylation factor-like 10A; go_function: GTP binding; go_function: nucleotide binding; go_process: small GTPase mediated signal transduction	ADP-ribosylation factor-like 10	positive
cg27169020	15	81745233	36.1	81744472	-	BNC1	BNC; BSN1; HsT19447;	NM_001717.2	GI:19743791	###############################################################################################################################################################################################################################################################	basonuclin 1	positive
cg27319898	7	88226939	36.1	88226689	+	FLJ32110		NM_181646.2	GI:37202115	go_component: nucleus; go_function: zinc ion binding; go_function: nucleic acid binding	hypothetical protein LOC219578	positive
cg27377450	19	7352301	36.1	7351866	+	ARHGEF18	KIAA0521; MGC15913;	NM_015318.2	GI:41327768	P114-RHO-GEF; go_function: guanyl-nucleotide exchange factor activity	Rho-specific guanine nucleotide exchange factor p114	positive
cg27413543	4	84031172	36.1	84031424	-	SEC31L1	ABP125; ABP130; SEC31A; HSPC275; HSPC334; KIAA0905; MGC90305; DKFZp686N07171;	NM_014933.2	GI:41349438	isoform 1 is encoded by transcript variant 1; yeast Sec31p homolog; protein-transport protein SEC31; go_component: COPII vesicle coat; go_function: molecular function unknown; go_process: ER to Golgi vesicle-mediated transport	SEC31-like 1 isoform 1	positive
cg27494383	15	39593160	36.1	39593369	-	LTK	TYK1;	NM_206961.1	GI:46249415	###############################################################################################################################################################################################################################################################	leukocyte tyrosine kinase isoform 2	positive
cg00091693	17	36295128	36.1	36295005	-	KRT20	K20; CK20; KRT21; MGC35423;	NM_019010.1	GI:27894336	cytokeratin 20; keratin; type I cytoskeletal 20; go_component: intermediate filament; go_function: structural constituent of cytoskeleton; go_process: biological process unknown	keratin 20	negative
cg00168942	10	35934436	36.1	35934344	+	CX40.1	FLJ90023; RP11-425A6.2;	NM_153368.1	GI:23503308	go_component: connexon complex; go_component: integral to membrane; go_function: connexon channel activity; go_process: cell communication	connexin40.1	negative
cg00431549	12	14930292	36.1	14930095	-	MGP	NTI; GIG36; MGLAP;	NM_000900.2	GI:49574513	###############################################################################################################################################################################################################################################################	matrix Gla protein	negative
cg00436603	10	135190730	36.1	135190857	+	CYP2E1	CPE1; CYP2E; P450-J; P450C2E;	NM_000773.3	GI:75709190	###############################################################################################################################################################################################################################################################	cytochrome P450; family 2; subfamily E; polypeptide 1	negative
cg01027805	14	20636703	36.1	20636639	-	ZNF219	ZFP219;	NM_016423.1	GI:7705974	###############################################################################################################################################################################################################################################################	zinc finger protein 219	negative
cg01234063	11	125731217	36.1	125731306	+	ST3GAL4	STZ; SAT3; CGS23; SIAT4; NANTA3; SIAT4C; FLJ11867; ST3GalIV; ST3Gal IV;	NM_006278.1	GI:5454057	###############################################################################################################################################################################################################################################################	ST3 beta-galactoside alpha-2;3-sialyltransferase 4	negative
cg01262913	21	37502356	36.1	37502674	+	DSCR9		NM_148675.2	GI:45433549	go_component: cellular component unknown; go_function: molecular function unknown; go_process: biological process unknown	hypothetical protein LOC257203	negative
cg01407797	22	27498514	36.1	27498707	+	FLJ33814	dJ366L4.1;	NM_173510.1	GI:27735132	synonym: dJ366L4.1	hypothetical protein LOC150275	negative
cg01459453	1	167865836	36.1	167866031	-	SELP	CD62; GRMP; PSEL; CD62P; GMP140; PADGEM; FLJ45155;	NM_003005.2	GI:6031196	###############################################################################################################################################################################################################################################################	selectin P precursor	negative
cg01485645	17	34115725	36.1	34115401	+	MLLT6	AF17; FLJ23480;	NM_005937.2	GI:57222567	###############################################################################################################################################################################################################################################################	myeloid/lymphoid or mixed-lineage leukemia (trithorax homolog; Drosophila); translocated to; 6	negative
cg01511567	11	56860207	36.1	56859927	-	SSRP1	FACT; T160;	NM_003146.2	GI:28416943	###############################################################################################################################################################################################################################################################	structure specific recognition protein 1	negative
cg01560871	10	72215430	36.1	72215163	-	C10orf27	spatial; FLJ32820;	NM_152710.1	GI:22749412	synonyms: spatial; FLJ32820	chromosome 10 open reading frame 27	negative
cg01570885	6	3794271	36.1	3794631	+	FAM50B	X5L; D6S2654E;	NM_012135.1	GI:6912325	go_component: nucleus	family with sequence similarity 50; member B	negative
cg01820374	12	6752344	36.1	6751931	+	LAG3	CD223;	NM_002286.4	GI:15718681	go_component: integral to plasma membrane; go_function: antigen binding	lymphocyte-activation protein 3 precursor	negative
cg02047577	20	62058146	36.1	62058212	-	UCKL1	URKL1;	NM_017859.2	GI:57863311	uridine kinase-like 1; go_function: ATP binding; go_function: kinase activity; go_function: nucleotide binding; go_function: transferase activity; go_function: uridine kinase activity; go_process: biosynthesis	uridine-cytidine kinase 1-like 1	negative
cg02071305	15	38973265	36.1	38973920	+	VPS18	KIAA1475;	NM_020857.2	GI:42544225	go_component: membrane; go_function: zinc ion binding; go_function: metal ion binding; go_process: protein transport	vacuolar protein sorting 18	negative
cg02275294	1	177529085	36.1	177529640	+	SOAT1	ACAT; SOAT; STAT; ACACT; ACAT1; RP11-215I23.2;	NM_003101.4	GI:49533616	###############################################################################################################################################################################################################################################################	sterol O-acyltransferase (acyl-Coenzyme A: cholesterol acyltransferase) 1	negative
cg02335441	3	132228638	36.1	132228336	-	ASTE1	HT001; MGC129980;	NM_014065.2	GI:33469986	HT001 protein	hypothetical protein LOC28990	negative
cg03019000	3	51679391	36.1	51680330	+	TEX264	SIG11; ZSIG11; FLJ13935;	NM_015926.3	GI:34147580	putative secreted protein ZSIG11; testis expressed gene 264	testis expressed sequence 264	negative
cg03286783	15	42368265	36.1	42368221	+	CASC4	H63; MGC74708;	NM_138423.2	GI:29826288	isoform a is encoded by transcript variant 1; gene associated with HER-2/neu overexpression	cancer susceptibility candidate 4 isoform a	negative
cg03330058	3	128875093	36.1	128874471	+	ABTB1	BPOZ; EF1ABP; PP2259; MGC20585;	NM_032548.2	GI:25777622	isoform 1 is encoded by transcript variant 1; elongation factor 1A binding protein; go_function: protein binding; go_function: translation elongation factor activity	ankyrin repeat and BTB (POZ) domain containing 1 isoform 1	negative
cg03578041	15	68934361	36.1	68933552	-	LARP6	FLJ11196;	NM_197958.1	GI:37537705	###############################################################################################################################################################################################################################################################	acheron isoform 2	negative
cg03682823	7	94124889	36.1	94123414	-	SGCE	ESG; DYT11;	NM_003919.1	GI:10835046	###############################################################################################################################################################################################################################################################	sarcoglycan; epsilon	negative
cg03891319	3	51991878	36.1	51992603	+	ACY1	ACY1D; ACYLASE;	NM_000666.1	GI:4501900	###############################################################################################################################################################################################################################################################	aminoacylase 1	negative
cg03947362	2	200528399	36.1	200528468	-	FLJ37953	MGC70509;	NM_152382.1	GI:22748818	synonym: MGC70509	hypothetical protein LOC129450	negative
cg04005032	3	31997771	36.1	31998242	-	OSBPL10	ORP10; OSBP9; FLJ20363;	NM_017784.3	GI:23111057	oxysterol-binding protein-related protein 10; OSBP-related protein 10; go_process: lipid transport; go_process: steroid metabolism	oxysterol-binding protein-like protein 10	negative
cg04094160	9	37455712	36.1	37455396	-	ZBTB5		NM_014872.1	GI:7662073	go_component: nucleus; go_function: DNA binding; go_function: protein binding; go_function: zinc ion binding; go_function: metal ion binding; go_process: transcription; go_process: regulation of transcription; DNA-dependent	zinc finger and BTB domain containing 5	negative
cg04121983	17	71022680	36.1	71023222	-	CASKIN2	ANKS5B; FLJ21609; KIAA1139;	NM_020753.2	GI:45433546	go_component: cytoplasm; go_function: molecular function unknown; go_process: biological process unknown	cask-interacting protein 2	negative
cg04268405	10	73393227	36.1	73394126	+	CHST3	C6ST; C6ST1;	NM_004273.2	GI:19923280	###############################################################################################################################################################################################################################################################	carbohydrate (chondroitin 6) sulfotransferase 3	negative
cg04431054	5	126880923	36.1	126881247	+	LOC133619		NM_130809.2	GI:31377624		hypothetical protein LOC133619	negative
cg04452713	6	56815646	36.1	56816422	-	DST	BPA; BP240; BPAG1; MACF2; CATX-15; KIAA0465; KIAA1470;	NM_020388.2	GI:20357503	isoform 1eB precursor is encoded by transcript variant 1eB; bullous pemphigoid antigen 1; 230/240kDa; hemidesmosomal plaque protein; go_component: cytoplasm; go_component: cytoskeleton; go_component: cytoplasm; go_component: cytoplasm; go_component: hemidesmosome; go_component: hemidesmosome; go_component: extracellular space; go_component: basement membrane; go_component: intercellular junction;…	dystonin isoform 1eB precursor	negative
cg04474832	3	51983527	36.1	51984124	+	ABHD14A	DORZ1; DKFZP564O243;	NM_015407.3	GI:34147328	go_function: hydrolase activity; go_process: aromatic compound metabolism	abhydrolase domain containing 14A	negative
cg04999691	7	149657983	36.1	149657871	+	C7orf29		NM_138434.2	GI:49574496		hypothetical protein LOC113763	negative
cg05442902	22	19699010	36.1	19699449	+	P2RXL1	P2X6; P2XM; P2RX6;	NM_005446.2	GI:38327545	###############################################################################################################################################################################################################################################################	purinergic receptor P2X-like 1; orphan receptor	negative
cg05590257	17	17050295	36.1	17050357	-	LOC201164		NM_178836.2	GI:31343395	go_function: hydrolase activity; go_process: metabolism; go_process: lipid catabolism	hypothetical protein LOC201164	negative
cg05847778	2	170044413	36.1	170044252	+	BBS5		NM_152384.2	GI:54145494		Bardet-Biedl syndrome 5	negative
cg05903609	17	1534638	36.1	1534850	-	PRPF8	PRP8; RP13; HPRP8; PRPC8;	NM_006445.2	GI:17999536	###############################################################################################################################################################################################################################################################	U5 snRNP-specific protein	negative
cg06044899	4	91979252	36.1	91979292	-	TMSL3		NM_183049.2	GI:72255572	go_component: cytoplasm; go_function: actin binding; go_process: cytoskeleton organization and biogenesis	thymosin-like 3	negative
cg06117855	3	45042792	36.1	45042774	+	CLEC3B	TN; TNA; DKFZp686H17246;	NM_003278.1	GI:4507556	tetranectin (plasminogen-binding protein); tetranectin (plasminogen binding protein); go_component: extracellular space; go_function: sugar binding; go_process: skeletal development	C-type lectin domain family 3; member B	negative
cg06513075	11	34083290	36.1	34083725	+	NAT10	ALP; hALP; FLJ10774; FLJ12179; KIAA1709; DKFZp434C116;	NM_024662.1	GI:13399321	###############################################################################################################################################################################################################################################################	N-acetyltransferase-like protein	negative
cg06688848	16	55777598	36.1	55777742	+	RSPRY1	KIAA1972;	NM_133368.1	GI:45387948	go_function: protein binding; go_function: zinc ion binding	hypothetical protein LOC89970	negative
cg06836772	1	56882991	36.1	56883608	+	PRKAA2	AMPK; AMPK2; PRKAA;	NM_006252.2	GI:46877067	###############################################################################################################################################################################################################################################################	AMP-activated protein kinase alpha 2 catalytic subunit	negative
cg06926735	20	48166074	36.1	48165901	-	UBE2V1	CIR1; UEV1; CROC1; UBE2V; UEV-1; UEV1A; CROC-1;	NM_021988.3	GI:40806163	###############################################################################################################################################################################################################################################################	ubiquitin-conjugating enzyme E2 variant 1 isoform a	negative
cg07158339	9	70840057	36.1	70840164	+	FXN	FA; X25; FARR; FRDA; MGC57199;	NM_000144.3	GI:31742514	###############################################################################################################################################################################################################################################################	frataxin isoform 1 preproprotein	negative
cg07388493	1	39264046	36.1	39264593	+	NDUFS5		NM_004552.1	GI:4758789	###############################################################################################################################################################################################################################################################	NADH dehydrogenase (ubiquinone) Fe-S protein 5; 15kDa (NADH-coenzyme Q reductase)	negative
cg07408456	19	15451532	36.1	15451312	-	PGLYRP2	tagL; PGRPL; PGRP-L; PGLYRPL; HMFT0141; TAGL-like; tagl-beta; tagL-alpha;	NM_052890.2	GI:21361844	###############################################################################################################################################################################################################################################################	peptidoglycan recognition protein L precursor	negative
cg07498421	12	92595354	36.1	92595282	+	CRADD	RAIDD; MGC9163;	NM_003805.3	GI:51988883	###############################################################################################################################################################################################################################################################	CASP2 and RIPK1 domain containing adaptor with death domain	negative
cg07663789	5	32747186	36.1	32747422	+	NPR3	NPRC; ANPRC;	NM_000908.2	GI:45505140	go_component: membrane; go_component: integral to membrane; go_function: receptor activity; go_function: peptide receptor activity; G-protein coupled; go_process: skeletal development	natriuretic peptide receptor C/guanylate cyclase C (atrionatriuretic peptide receptor C)	negative
cg07730301	11	67534528	36.1	67534366	+	ALDH3B1	ALDH4; ALDH7;	NM_000694.2	GI:71773289	isoform a is encoded by transcript variant 1; aldehyde dehydrogenase 7; go_function: oxidoreductase activity; go_function: aldehyde dehydrogenase [NAD(P)+] activity; go_process: metabolism; go_process: lipid metabolism; go_process: alcohol metabolism	aldehyde dehydrogenase 3B1 isoform a	negative
cg07770222	8	144191481	36.1	144192054	+	C8orf31	FLJ37131; MGC90155;	NM_173687.1	GI:27735122	synonyms: FLJ37131; MGC90155	hypothetical protein LOC286122	negative
cg07849904	22	26527796	36.1	26527486	-	MN1	MGCR; MGCR1; MGCR1-PEN; dJ353E16.2;	NM_002430.2	GI:55956909	###############################################################################################################################################################################################################################################################	meningioma 1	negative
cg08186124	3	45858680	36.1	45858625	-	LZTFL1		NM_020347.2	GI:56676319	go_function: Ras GTPase activator activity; go_process: negative regulation of Ras protein signal transduction	leucine zipper transcription factor-like 1	negative
cg08331960	16	2016598	36.1	2016930	+	SLC9A3R2	SIP1; OCTS2; SIP-1; TKA-1; E3KARP; NHERF2; NHE3RF2; NHERF-2; MGC104639;	NM_004785.3	GI:71897228	###############################################################################################################################################################################################################################################################	solute carrier family 9 isoform 3 regulator 2	negative
cg09133026	14	74457858	36.1	74458630	-	RPS6KL1	MGC11287;	NM_031464.2	GI:34147400	go_function: ATP binding; go_function: nucleotide binding; go_function: transferase activity; go_function: protein kinase activity; go_function: structural constituent of ribosome; go_process: protein amino acid phosphorylation	ribosomal protein S6 kinase-like 1	negative
cg09441152	18	75813281	36.1	75812605	-	PQLC1	FLJ22378;	NM_025078.3	GI:34222340	go_function: electron transporter activity; go_process: electron transport	PQ loop repeat containing 1	negative
cg09646392	13	107719053	36.1	107719978	+	TNFSF13B	BAFF; BLYS; CD257; TALL1; THANK; ZTNF4; TALL-1; TNFSF20; delta BAFF;	NM_006573.3	GI:23510443	###############################################################################################################################################################################################################################################################	tumor necrosis factor (ligand) superfamily; member 13b	negative
cg09722397	17	70367538	36.1	70367602	-	GRIN2C	NR2C; NMDAR2C;	NM_000835.3	GI:55770853	###############################################################################################################################################################################################################################################################	N-methyl-D-aspartate receptor subunit 2C precursor	negative
cg09722555	9	34652282	36.1	34652689	-	CCL27	ALP; ILC; CTAK; CTACK; PESKY; ESKINE; SCYA27;	NM_006664.2	GI:22165428	###############################################################################################################################################################################################################################################################	small inducible cytokine A27 precursor	negative
cg09809672	1	234624305	36.1	234624303	+	EDARADD		NM_080738.2	GI:22325373	###############################################################################################################################################################################################################################################################	EDAR-associated death domain isoform B	negative
cg10045881	1	111571814	36.1	111571804	+	CHI3L2	YKL39; YKL-39;	NM_001025197.1	GI:68533252	###############################################################################################################################################################################################################################################################	chitinase 3-like 2 isoform b	negative
cg10266490	1	54786297	36.1	54786489	+	ACOT11	BFIT; THEA; BFIT1; BFIT2; THEM1; STARD14; KIAA0707;	NM_015547.2	GI:25777708	###############################################################################################################################################################################################################################################################	thioesterase; adipose associated isoform BFIT1	negative
cg10345936	5	150708005	36.1	150707312	-	SLC36A2	PAT2; TRAMD1; FLJ16051; MGC119658; MGC119660;	NM_181776.1	GI:32401452	proton/amino acid transporter 2; tramdorin; go_component: membrane; go_function: amino acid-polyamine transporter activity; go_process: amino acid transport	solute carrier family 36 (proton/amino acid symporter); member 2	negative
cg10865119	6	169932037	36.1	169932342	+	C6orf208	FLJ13162; MGC120218; dJ182D15.1; RP1-266L20.3;	NM_025002.1	GI:13376514	synonyms: FLJ13162; MGC120218; dJ182D15.1; RP1-266L20.3	hypothetical protein LOC80069	negative
cg10940099	6	109810631	36.1	109810340	-	CD164	MGC-24; MUC-24; endolyn;	NM_006016.3	GI:34222157	###############################################################################################################################################################################################################################################################	CD164 antigen; sialomucin	negative
cg11025793	19	13123015	36.1	13121987	-	STX10	SYN10; hsyn10;	NM_003765.1	GI:4507284	go_component: membrane; go_component: Golgi stack; go_component: Golgi membrane; go_component: integral to membrane; go_function: protein transporter activity; go_process: intracellular protein transport	syntaxin 10	negative
cg11299964	9	127509604	36.1	127509334	-	MAPKAP1	MIP1; SIN1; SIN1b; SIN1g; MGC2745;	NM_001006620.1	GI:56788398	###############################################################################################################################################################################################################################################################	mitogen-activated protein kinase associated protein 1 isoform 4	negative
cg11314684	1	242072911	36.1	242073176	-	AKT3	PKBG; PRKBG; STK-2; RAC-gamma; RAC-PK-gamma; DKFZP434N0250;	NM_181690.1	GI:32307162	###############################################################################################################################################################################################################################################################	v-akt murine thymoma viral oncogene homolog 3 isoform 2	negative
cg11388238	2	201083343	36.1	201083037	-	KCTD18	FLJ31322; FLJ37818; 6530404F10Rik;	NM_152387.2	GI:45387952	go_component: membrane; go_component: voltage-gated potassium channel complex; go_function: voltage-gated potassium channel activity; go_process: potassium ion transport	potassium channel tetramerisation domain containing 18	negative
cg11653266	17	71412934	36.1	71413069	-	MRPL38	RPML3; MRP-L3; HSPC262; MGC4810;	NM_032478.2	GI:26667164	go_function: structural constituent of ribosome	mitochondrial ribosomal protein L38	negative
cg12413566	3	39210370	36.1	39209081	-	CMYA1	Xin; DKFZp451D042; DKFZp779C1947;	NM_194293.2	GI:40255271	synonyms: Xin; DKFZp451D042; DKFZp779C1947	cardiomyopathy associated 1	negative
cg12616277	3	139636453	36.1	139636114	+	FAM62C	CHR3SYT;	NM_031913.1	GI:46195742	chr3 synaptotagmin	family with sequence similarity 62 (C2 domain containing); member C	negative
cg12941369	3	33814393	36.1	33814561	+	PDCD6IP	AIP1; Alix; HP95; DRIP4; MGC17003;	NM_013374.3	GI:48255927	programmed cell death 6-interacting protein; ALG-2 interacting protein 1; dopamine receptor interacting protein 4; go_component: cytosol; go_function: signal transducer activity; go_process: apoptosis; go_process: protein transport	programmed cell death 6 interacting protein	negative
cg12985418	18	17574536	36.1	17575543	+	MIB1	MIB; ZZZ6; DIP-1; ZZANK2; FLJ90676; DKFZp686I0769; DKFZp761M1710;	NM_020774.2	GI:62868229	###############################################################################################################################################################################################################################################################	mindbomb homolog 1	negative
cg13129046	10	71059702	36.1	71060020	+	C10orf35		NM_145306.1	GI:21687152	go_component: membrane; go_component: integral to membrane	hypothetical protein LOC219738	negative
cg13269407	22	44828771	36.1	44828688	-	FLJ10945		NM_018280.1	GI:8922784		hypothetical protein LOC55267	negative
cg13302154	12	14930699	36.1	14930095	-	MGP	NTI; GIG36; MGLAP;	NM_000900.2	GI:49574513	###############################################################################################################################################################################################################################################################	matrix Gla protein	negative
cg13547237	11	65444453	36.1	65443107	-	Bles03	P5326;	NM_031450.2	GI:31543378	synonym: P5326	basophilic leukemia expressed protein BLES03	negative
cg13828047	15	72969183	36.1	72969463	+	MPI	PMI; PMI1;	NM_002435.1	GI:4505234	###############################################################################################################################################################################################################################################################	mannose-6- phosphate isomerase	negative
cg13931228	7	24578943	36.1	24579610	+	MPP6	VAM1; p55T; PALS2; VAM-1;	NM_016447.2	GI:21361597	MAGUK protein p55T; protein associated with Lin7 2; VELI-associated MAGUK 1; go_component: membrane; go_function: protein binding; go_process: protein complex assembly	membrane protein; palmitoylated 6	negative
cg14060828	19	54618088	36.1	54618510	-	TIP39		NM_178449.2	GI:31341960		tuberoinfundibular 39 residue protein precursor	negative
cg14163776	3	196645869	36.1	196645041	-	CENTB2	ACAP2; CNT-B2; KIAA0041;	NM_012287.3	GI:40254841	centaurin beta2; Arf GAP with coiled coil; ANK repeat and PH domains 2; go_function: metal ion binding; go_function: GTPase activator activity; go_process: regulation of GTPase activity	centaurin; beta 2	negative
cg14175438	7	120823965	36.1	120823577	-	FAM3C	GS3786;	NM_014888.1	GI:7661713	go_component: extracellular region; go_function: cytokine activity; go_process: biological process unknown	predicted osteoblast protein	negative
cg14408969	8	42515275	36.1	42515913	+	C8orf40		NM_138436.2	GI:34147538		hypothetical protein LOC114926	negative
cg14409958	8	120720833	36.1	120720251	-	ENPP2	ATX; PDNP2; LysoPLD; PD-IALPHA;	NM_006209.2	GI:20070229	###############################################################################################################################################################################################################################################################	ectonucleotide pyrophosphatase/phosphodiesterase 2 (autotaxin)	negative
cg14423778	3	153468123	36.1	153468519	+	MBNL1	EXP; MBNL; EXP35; EXP40; EXP42; KIAA0428; DKFZp686P06174;	NM_021038.3	GI:46411162	###############################################################################################################################################################################################################################################################	muscleblind-like 1 isoform a	negative
cg14597908	20	56848355	36.1	56848190	+	GNAS	XL; AHO; GSA; GSP; POH; XL2; GPSA; NESP; GNAS1; PHP1A; PHP1B; GNASXL; NESP55; C20orf45; MGC33735; XLalphas; dJ309F20.1.1; dJ806M20.3.3;	NM_000516.3	GI:18426896	###############################################################################################################################################################################################################################################################	guanine nucleotide binding protein; alpha stimulating activity polypeptide 1 isoform a	negative
cg14654875	16	3433998	36.1	3433491	-	ZNF597	FLJ33071;	NM_152457.1	GI:22748966	go_component: nucleus; go_function: DNA binding; go_function: zinc ion binding; go_function: metal ion binding; go_process: transcription; go_process: regulation of transcription; DNA-dependent	zinc finger protein 597	negative
cg14727952	11	101723568	36.1	101723176	+	BIRC2	API1; MIHB; HIAP2; RNF48; cIAP1; Hiap-2;	NM_001166.3	GI:41349435	###############################################################################################################################################################################################################################################################	baculoviral IAP repeat-containing protein 2	negative
cg15185286	6	143423368	36.1	143423716	+	AIG1	AIG-1; FLJ10485; dJ95L4.1; RP1-95L4.1; DKFZp686F03136;	NM_016108.2	GI:40316940	androgen induced protein; CGI-103 protein; androgen induced protein (AIG-1); C-terminus truncated; go_component: integral to membrane	androgen-induced 1	negative
cg15262928	1	200191195	36.1	200191271	+	TIMM17A	TIM17; TIM17A;	NM_006335.1	GI:5454119	###############################################################################################################################################################################################################################################################	translocase of inner mitochondrial membrane 17 homolog A	negative
cg15703512	16	21920066	36.1	21919929	-	MGC50721		NM_173806.2	GI:31341127	go_function: protein binding	hypothetical protein LOC255762	negative
cg15804973	6	137156206	36.1	137155349	-	MAP3K5	ASK1; MEKK5; MAPKKK5;	NM_005923.3	GI:21536459	###############################################################################################################################################################################################################################################################	mitogen-activated protein kinase kinase kinase 5	negative
cg16034652	14	92868062	36.1	92869318	+	KIAA1409	FLJ43337;	NM_020818.2	GI:73808096	synonym: FLJ43337	hypothetical protein LOC57578	negative
cg16168311	1	154828571	36.1	154828194	+	APOA1BP	AIBP; MGC119143; MGC119145;	NM_144772.1	GI:21426826	apoA-I binding protein; go_function: molecular function unknown	apolipoprotein A-I binding protein	negative
cg16358826	4	46691021	36.1	46690337	-	GABRA4		NM_000809.2	GI:34452722	###############################################################################################################################################################################################################################################################	gamma-aminobutyric acid A receptor; alpha 4 precursor	negative
cg16408394	9	136358896	36.1	136358231	+	RXRA	NR2B1;	NM_002957.3	GI:21536318	###############################################################################################################################################################################################################################################################	retinoid X receptor; alpha	negative
cg16419345	17	71487684	36.1	71487020	-	ACOX1	ACOX; MGC1198; PALMCOX;	NM_004035.4	GI:34304338	###############################################################################################################################################################################################################################################################	acyl-Coenzyme A oxidase isoform a	negative
cg16744741	4	82345049	36.1	82345239	-	PRKG2	cGKII; PRKGR2;	NM_006259.1	GI:5453977	###############################################################################################################################################################################################################################################################	protein kinase; cGMP-dependent; type II	negative
cg16899442	16	716459	36.1	716460	-	C16orf25	JFP10; FLJ34512;	NM_173476.2	GI:40255165	isoform 2 is encoded by transcript variant 2	hypothetical protein LOC124093 isoform 2	negative
cg16984944	3	101462115	36.1	101462546	+	TBC1D23	NS4ATP1; FLJ11046; DKFZp667G062;	NM_018309.1	GI:8922841	HCV nonstructural protein 4A-transactivated protein 1	hypothetical protein LOC55773	negative
cg17274064	21	38955762	36.1	38955488	-	ERG	p55; erg-3;	NM_004449.3	GI:46255021	###############################################################################################################################################################################################################################################################	v-ets erythroblastosis virus E26 oncogene like isoform 2	negative
cg17324128	10	44775506	36.1	44775225	+	RASSF4	AD037; MGC44914;	NM_032023.3	GI:30474868	isoform a is encoded by transcript variant 1; tumor suppressor RASSF4; go_function: protein binding; go_function: oxidoreductase activity; go_process: signal transduction	Ras association domain family 4 isoform a	negative
cg17338403	15	90196840	36.1	90197950	+	SLCO3A1	OATP-D; OATP3A1; SLC21A11;	NM_013272.2	GI:7706713	solute carrier family 21 (organic anion transporter); member 11; go_component: membrane; go_component: integral to membrane; go_function: transporter activity; go_process: ion transport	solute carrier organic anion transporter family; member 3A1	negative
cg17589341	18	41558077	36.1	41558155	+	SLC14A1	JK; UT1; UTE; HUT11; RACH1; UT-B1; HsT1341;	NM_015865.1	GI:7706676	###############################################################################################################################################################################################################################################################	RACH1	negative
cg17686885	17	50332768	36.1	50333203	+	TOM1L1	SRCASM;	NM_005486.1	GI:4885638	###############################################################################################################################################################################################################################################################	target of myb1-like 1	negative
cg18031008	1	148532935	36.1	148532893	+	MRPS21	MDS016; RPMS21; MRP-S21;	NM_018997.1	GI:16950592	mitochondrial 28S ribosomal protein S21; go_component: ribosome; go_component: mitochondrion; go_component: mitochondrial small ribosomal subunit; go_function: structural constituent of ribosome; go_process: protein biosynthesis	mitochondrial ribosomal protein S21	negative
cg18139769	7	94124891	36.1	94123414	-	SGCE	ESG; DYT11;	NM_003919.1	GI:10835046	###############################################################################################################################################################################################################################################################	sarcoglycan; epsilon	negative
cg18328933	3	51983578	36.1	51984124	+	ABHD14A	DORZ1; DKFZP564O243;	NM_015407.3	GI:34147328	go_function: hydrolase activity; go_process: aromatic compound metabolism	abhydrolase domain containing 14A	negative
cg18956095	8	124356292	36.1	124355728	-	ZHX1		NM_007222.3	GI:63079679	###############################################################################################################################################################################################################################################################	zinc fingers and homeoboxes 1	negative
cg19044674	1	43005215	36.1	43005270	-	LEPRE1	P3H1; GROS1; MGC117314;	NM_022356.2	GI:21361917	###############################################################################################################################################################################################################################################################	leucine proline-enriched proteoglycan (leprecan) 1	negative
cg19046959	1	36338443	36.1	36338437	-	COL8A2	FECD; PPCD; PPCD2; FLJ00201; MGC116970; MGC116972;	NM_005202.1	GI:32964829	###############################################################################################################################################################################################################################################################	collagen; type VIII; alpha 2	negative
cg19420968	1	31857551	36.1	31857228	+	HCRTR1	OX1R;	NM_001525.1	GI:4557636	###############################################################################################################################################################################################################################################################	orexin receptor 1	negative
cg19569684	5	138754318	36.1	138753501	-	PACAP	FLJ32987; MGC29506;	NM_016459.2	GI:24475968	caspase-2 binding protein; HSPC190	proapoptotic caspase adaptor protein	negative
cg19706682	16	82736832	36.1	82736423	+	LRRC50	FLJ25330; DKFZp434A119;	NM_178452.3	GI:40255219	synonyms: FLJ25330; DKFZp434A119	leucine rich repeat containing 50	negative
cg19722847	12	30740381	36.1	30740018	-	IPO8	RANBP8;	NM_006390.2	GI:53759102	###############################################################################################################################################################################################################################################################	importin 8	negative
cg19724470	9	5440936	36.1	5440559	+	CD274	B7-H; B7H1; PDL1; PD-L1; PDCD1L1; PDCD1LG1;	NM_014143.2	GI:20070268	programmed cell death 1 ligand 1; go_component: membrane; go_component: integral to membrane; go_function: receptor activity; go_process: immune response; go_process: cell proliferation; go_process: cell surface receptor linked signal transduction	CD274 antigen	negative
cg19761273	17	77825385	36.1	77824862	-	CSNK1D	HCKID;	NM_001893.3	GI:20544143	###############################################################################################################################################################################################################################################################	casein kinase 1; delta isoform 1	negative
cg19853760	22	36401623	36.1	36401589	+	LGALS1	GBP;	NM_002305.2	GI:6006015	galectin; Lectin; galactose-binding; soluble; 1; go_component: cytoplasm; go_function: sugar binding; go_function: signal transducer activity; go_process: regulation of apoptosis; go_process: positive regulation of I-kappaB kinase/NF-kappaB cascade	beta-galactoside-binding lectin precursor	negative
cg20100381	16	65421909	36.1	65422380	-	APPBP1	HPP1; A-116A10.1;	NM_003905.3	GI:66363682	###############################################################################################################################################################################################################################################################	amyloid beta precursor protein-binding protein 1 isoform a	negative
cg20240860	11	44043999	36.1	44044433	+	PHACS	ACS;	NM_032592.1	GI:14211920	###############################################################################################################################################################################################################################################################	1-aminocyclopropane-1-carboxylate synthase	negative
cg21211748	1	23730622	36.1	23730300	-	E2F2	E2F-2;	NM_004091.2	GI:34485718	###############################################################################################################################################################################################################################################################	E2F transcription factor 2	negative
cg21305265	8	25372488	36.1	25372428	+	CDCA2	FLJ25804;	NM_152562.2	GI:44681483	synonym: FLJ25804	cell division cycle associated 2	negative
cg21370143	11	47330784	36.1	47330806	-	MYBPC3	FHC; CMH4; MYBP-C;	NM_000256.2	GI:13325073	###############################################################################################################################################################################################################################################################	protein C; cardiac	negative
cg21395782	19	19487814	36.1	19487596	+	NDUFA13	B16.6; CDA016; CGI-39; GRIM19; GRIM-19;	NM_015965.3	GI:21361821	###############################################################################################################################################################################################################################################################	cell death-regulatory protein GRIM19	negative
cg21950518	5	55326503	36.1	55326520	-	IL6ST	CD130; GP130; CDw130; IL6R-beta; GP130-RAPS;	NM_002184.2	GI:28610146	###############################################################################################################################################################################################################################################################	interleukin 6 signal transducer isoform 1 precursor	negative
cg22171829	7	95063456	36.1	95063739	-	PDK4		NM_002612.2	GI:33589822	go_component: mitochondrion; go_function: ATP binding; go_function: [pyruvate dehydrogenase (lipoamide)] kinase activity; go_process: glucose metabolism; go_process: protein amino acid phosphorylation	pyruvate dehydrogenase kinase; isoenzyme 4	negative
cg22190114	19	61151046	36.1	61151010	+	NALP8	NOD16;	NM_176811.2	GI:33667039	NACHT; LRR and PYD containing protein 8; go_function: ATP binding; go_function: nucleotide binding	NACHT; leucine rich repeat and PYD containing 8	negative
cg22197830	5	134237683	36.1	134237326	+	C5orf14	UNQ335; FLJ22625;	NM_024715.2	GI:21362011	2310047H23Rik; go_function: isomerase activity; go_function: electron transporter activity; go_process: electron transport	disulfide isomerase	negative
cg22568540	19	63556658	36.1	63556669	-	A1BG	A1B; ABG; GAB; HYST2477; DKFZp686F0970;	NM_130786.2	GI:21071029	alpha-1B-glycoprotein; go_component: extracellular space; go_function: molecular function unknown; go_process: biological process unknown	alpha 1B-glycoprotein	negative
cg22613010	3	185561866	36.1	185561961	-	CLCN2	CLC2; ECA3; EGI3; EGMA; CIC-2;	NM_004366.2	GI:5803001	###############################################################################################################################################################################################################################################################	chloride channel 2	negative
cg22637507	11	43858983	36.1	43858971	+	ALKBH3	DEPC1; DEPC-1; MGC118790; MGC118792; MGC118793;	NM_139178.1	GI:21040274	prostate cancer antigen-1	hypothetical protein LOC221120	negative
cg22947000	16	79829782	36.1	79829797	+	BCMO1	BCO; BCDO; BCMO; BCDO1; FLJ10730;	NM_017429.2	GI:74027269	beta-carotene 15; 15prime-dioxygenase 1; go_function: iron ion binding; go_function: oxidoreductase activity; go_function: beta-carotene 15;15prime-monooxygenase activity	beta-carotene 15; 15prime-monooxygenase 1	negative
cg23092072	4	88146730	36.1	88147164	+	AFF1	AF4; AF-4; PBM1; MLLT2;	NM_005935.1	GI:5174572	###############################################################################################################################################################################################################################################################	myeloid/lymphoid or mixed-lineage leukemia trithorax homolog 2	negative
cg23124451	22	37878077	36.1	37878484	-	CBX7		NM_175709.2	GI:46852393	go_component: nucleus; go_component: chromatin; go_function: chromatin binding; go_process: transcription; go_process: chromatin modification; go_process: chromatin assembly or disassembly; go_process: regulation of transcription; DNA-dependent	chromobox homolog 7	negative
cg23180365	3	33113631	36.1	33113634	-	GLB1		NM_000404.1	GI:10834965	###############################################################################################################################################################################################################################################################	galactosidase; beta 1	negative
cg23786576	1	46906183	36.1	46906615	-	ATPAF1	ATP11; ATP11p; FLJ22351;	NM_022745.2	GI:48976052	homolog of yeast ATP11; go_component: mitochondrion; go_process: protein complex assembly	ATP synthase mitochondrial F1 complex assembly factor 1	negative
cg24058132	14	87529619	36.1	87529596	-	GALC		NM_000153.1	GI:4557612	galactocerebrosidase; Galactosylceraminidase; go_component: lysosome; go_function: galactosylceramidase activity; go_function: hydrolase activity; acting on glycosyl bonds; go_process: carbohydrate metabolism; go_process: galactosylceramide catabolism	galactosylceramidase precursor	negative
cg24081819	8	27404857	36.1	27404562	+	EPHX2	CEH; SEH;	NM_001979.4	GI:56682950	###############################################################################################################################################################################################################################################################	epoxide hydrolase 2; cytoplasmic	negative
cg24471894	9	2828508	36.1	2828507	-	KIAA0020	XTP5; MGC8749; RP11-526D20.2;	NM_014878.3	GI:33620772	###############################################################################################################################################################################################################################################################	KIAA0020 isoform 2	negative
cg24888049	15	89227671	36.1	89228713	+	FES	FPS;	NM_002005.2	GI:13376997	###############################################################################################################################################################################################################################################################	V-FES feline sarcoma viral/V-FPS fujinami avian sarcoma viral oncogene homolog	negative
cg24899750	20	16658314	36.1	16658629	+	SNRPB2	MGC24807; MGC45309;	NM_003092.3	GI:38149917	###############################################################################################################################################################################################################################################################	small nuclear ribonucleoprotein polypeptide B	negative
cg25101936	11	113434374	36.1	113435641	+	ZBTB16	PLZF; ZNF145;	NM_006006.4	GI:66932930	###############################################################################################################################################################################################################################################################	promyelocytic leukemia zinc finger protein	negative
cg25159610	5	57792559	36.1	57791844	-	PLK2	SNK;	NM_006622.1	GI:5730054	###############################################################################################################################################################################################################################################################	polo-like kinase 2	negative
cg25166896	22	18389063	36.1	18388631	+	C22orf25	DKFZp761P1121;	NM_152906.2	GI:38488711	synonym: DKFZp761P1121	hypothetical protein LOC128989	negative
cg25411725	3	38281676	36.1	38282335	+	SLC22A13	OCTL1; OCTL3; ORCTL3;	NM_004256.1	GI:4758851	organic cationic transporter-like 3; go_component: membrane fraction; go_component: integral to plasma membrane; go_function: transporter activity; go_function: organic cation transporter activity; go_process: transport	organic cation transporter like 3	negative
cg25564800	3	123716824	36.1	123716335	-	KPNA1	RCH2; SRP1; IPOA5; NPI-1;	NM_002264.1	GI:4504894	###############################################################################################################################################################################################################################################################	karyopherin alpha 1	negative
cg25657834	2	11727816	36.1	11727876	-	NTSR2	NTR2;	NM_012344.2	GI:21735622	###############################################################################################################################################################################################################################################################	neurotensin receptor 2	negative
cg25809905	17	39823254	36.1	39822399	-	ITGA2B	GTA; CD41; GP2B; HPA3; CD41B; GPIIb;	NM_000419.2	GI:6006009	###############################################################################################################################################################################################################################################################	integrin alpha 2b precursor	negative
cg25928579	17	44047533	36.1	44047300	-	HOXB8	HOX2; HOX2D; Hox-2.4;	NM_024016.2	GI:25121964	homeobox protein Hox-B8; homeo box 2D; go_component: nucleus; go_function: transcription factor activity; go_process: development; go_process: regulation of transcription; DNA-dependent	homeo box B8	negative
cg26043391	1	222368797	36.1	222368436	+	FBXO28	Fbx28; FLJ10766; KIAA0483;	NM_015176.1	GI:7662157	go_process: ubiquitin cycle	F-box protein 28	negative
cg26162695	17	12862038	36.1	12862049	-	ELAC2	ELC2; HPC2; FLJ10530; FLJ42848;	NM_018127.4	GI:34147640	###############################################################################################################################################################################################################################################################	elaC homolog 2	negative
cg26394940	22	44828125	36.1	44828688	-	FLJ10945		NM_018280.1	GI:8922784		hypothetical protein LOC55267	negative
cg26456957	19	60321175	36.1	60320739	-	PPP1R12C	p84; DKFZp434D0412;	NM_017607.1	GI:14149715	myosin-binding subunit 85	protein phosphatase 1; regulatory subunit 12C	negative
cg26614073	3	47492823	36.1	47492449	-	SCAP	KIAA0199;	NM_012235.2	GI:66932901	###############################################################################################################################################################################################################################################################	SREBP cleavage-activating protein	negative
cg26723847	11	133600862	36.1	133599636	-	hCAP-D3	KIAA0056; MGC104671;	NM_015261.2	GI:76880473	go_function: binding	KIAA0056 protein	negative
cg26824091	6	38778415	36.1	38778895	-	GLO1	GLYI;	NM_006708.1	GI:5729841	###############################################################################################################################################################################################################################################################	glyoxalase I	negative
cg27015931	16	21919905	36.1	21919929	-	MGC50721		NM_173806.2	GI:31341127	go_function: protein binding	hypothetical protein LOC255762	negative
cg27016307	19	54350725	36.1	54350493	-	HRC		NM_002152.2	GI:75905816	histidine-rich calcium-binding protein; go_component: smooth endoplasmic reticulum; go_function: calcium ion binding; go_function: structural molecule activity; go_process: muscle contraction	histidine-rich calcium-binding protein precursor	negative
cg27202708	1	221633332	36.1	221633391	+	C1orf65	FLJ35728; RP11-76K24.1;	NM_152610.1	GI:22749248	synonyms: FLJ35728; RP11-76K24.1	hypothetical protein LOC164127	negative
cg27544190	21	32707305	36.1	32706623	+	C21orf63	B18; SUE21; PRED34;	NM_058187.3	GI:38372914	go_component: integral to membrane; go_function: sugar binding	chromosome 21 open reading frame 63	negative
